# Supplementary material for: Population Assessments of Federally Threatened Everglades Bully in Big Cypress National Preserve, Florida, USA, Using Habitat Suitability Modeling and Micromorphology
Source: Plants (Basel). 2023 Mar 23;12(7):1430. doi: 10.3390/plants12071430 (PMC10097282; doi:10.3390/plants12071430)
Supplement: Supplementary file 1 [file plants-12-01430-s001.zip]

Archive with 1 entries (1 files):
- plants-2216812-supplementary.pdf
